# Supplementary material for: GSI Treatment Preserves Protein Synthesis in C2C12 Myotubes
Source: Cells. 2021 Jul 15;10(7):1786. doi: 10.3390/cells10071786 (PMC8307118; doi:10.3390/cells10071786)
Supplement: Supplementary file 1 [file cells-10-01786-s001.zip]

Archive with 1 entries (1 files):
- cells-1257396-supplementary.pdf
